# Supplementary material for: Ultrasonic-Assisted Enzymolysis Extraction and Protective Effect on Injured Cardiomyocytes in Mice of Flavonoids from Prunus mume Blossom
Source: Molecules. 2021 Sep 25;26(19):5818. doi: 10.3390/molecules26195818 (PMC8510299; doi:10.3390/molecules26195818)
Supplement: Supplementary file 1 [file molecules-26-05818-s001.zip]

Archive with 1 entries (1 files):
- molecules-1350186-supplementary.pdf
